# Supplementary material for: Functional and structural basis of a hypermorphic TRPC3 variant
Source: Sci Adv. 2026 Mar 25;12(13):eaec9284. doi: 10.1126/sciadv.aec9284 (PMC13015894; doi:10.1126/sciadv.aec9284)
Supplement: Supplementary file 2 — Movie S1 [file sciadv.aec9284_movie_s1.zip]

Archive with 1 entries (1 files):
- aec9284_movie_s1.mp4
